# Supplementary material for: Prognostic Significance of the Extranodal Extension of Regional Lymph Nodes in Stage III-N2 Non-Small-Cell Lung Cancer after Curative Resection
Source: J Clin Med. 2021 Jul 28;10(15):3324. doi: 10.3390/jcm10153324 (PMC8347115; doi:10.3390/jcm10153324)
Supplement: Supplementary file 1 [file jcm-10-03324-s001.zip]

Archive with 1 entries (1 files):
- jcm-1238735-supplementary.pdf
